# Supplementary material for: Preventing High Fat Diet-Induced Obesity and Related Hepatic Steatosis by Chlorin e6-Mediated Photodynamic Therapy
Source: Pharmaceuticals (Basel). 2024 Jun 5;17(6):729. doi: 10.3390/ph17060729 (PMC11206563; doi:10.3390/ph17060729)
Supplement: Supplementary file 1 [file pharmaceuticals-17-00729-s001.zip]

Archive with 1 entries (1 files):
- pharmaceuticals-3028165-supplementary.pdf
